# Supplementary material for: What is Tetramorium semilaeve André, 1883? (Hymenoptera, Formicidae)
Source: Zookeys. 2015 Jul 6;(512):39–62. doi: 10.3897/zookeys.512.10006 (PMC4523753; doi:10.3897/zookeys.512.10006)
Supplement: XML Treatment for Tetramorium semilaeve [file zookeys.512.10006-treatment1.xml]

<!DOCTYPE tp:taxon-treatment
  PUBLIC "-//TaxonX//DTD Taxonomic Treatment Publishing DTD v0 20100105//EN" "tax-treatment-NSO.dtd">
<tp:taxon-treatment xmlns:tp="http://www.plazi.org/taxpub"><tp:treatment-meta><kwd-group><label>Taxon classification</label><kwd><named-content content-type="kingdom">Animalia</named-content></kwd><kwd><named-content content-type="order">Hymenoptera</named-content></kwd><kwd><named-content content-type="family">Formicidae</named-content></kwd></kwd-group><mixed-citation publication-type="journal"><person-group><name><surname>Borowiec</surname><given-names>Lech</given-names></name><name><surname>Galkowski</surname><given-names>Christophe</given-names></name><name><surname>Salata</surname><given-names>Sebastian</given-names></name></person-group><article-title>What is <italic><tp:taxon-name><tp:taxon-name-part taxon-name-part-type="genus">Tetramorium</tp:taxon-name-part> <tp:taxon-name-part taxon-name-part-type="species">semilaeve</tp:taxon-name-part></tp:taxon-name></italic> André, 1883? (<tp:taxon-name><tp:taxon-name-part taxon-name-part-type="order">Hymenoptera</tp:taxon-name-part></tp:taxon-name>, <tp:taxon-name><tp:taxon-name-part taxon-name-part-type="family">Formicidae</tp:taxon-name-part></tp:taxon-name>)</article-title><source>Zookeys</source><day>6</day><month>7</month><year>2015</year><volume>2015</volume><issue>512</issue><fpage>39</fpage><lpage>62</lpage><pub-id pub-id-type="doi">10.3897/zookeys.512.10006</pub-id></mixed-citation></tp:treatment-meta><tp:nomenclature><tp:taxon-name>
                        <tp:taxon-name-part taxon-name-part-type="genus">Tetramorium</tp:taxon-name-part>
                        <tp:taxon-name-part taxon-name-part-type="species">semilaeve</tp:taxon-name-part>
                    </tp:taxon-name><tp:taxon-authority>André, 1883</tp:taxon-authority><tp:nomenclature-citation-list><tp:nomenclature-citation><tp:taxon-name><tp:taxon-name-part taxon-name-part-type="genus">Tetramorium</tp:taxon-name-part> <tp:taxon-name-part taxon-name-part-type="species">caespitum</tp:taxon-name-part> <tp:taxon-name-part taxon-name-part-type="infraspecific-rank">var.</tp:taxon-name-part> <tp:taxon-name-part taxon-name-part-type="variety">semilaeve</tp:taxon-name-part></tp:taxon-name><comment> André, 1883: 286 (terra typica: “toute la region méditerranéenne de l’Europe, de l’Afrique et d’Asie”).</comment></tp:nomenclature-citation><tp:nomenclature-citation><tp:taxon-name><tp:taxon-name-part taxon-name-part-type="genus">Tetramorium</tp:taxon-name-part> <tp:taxon-name-part taxon-name-part-type="species">semilaeve</tp:taxon-name-part></tp:taxon-name><comment>: <xref ref-type="bibr" rid="B16">Dalla Torre 1893</xref>: 134; <xref ref-type="bibr" rid="B5">Bondroit 1918</xref>: 109; <xref ref-type="bibr" rid="B34">Müller 1923</xref>: 104; <xref ref-type="bibr" rid="B41">Santschi 1927</xref>: 54.</comment></tp:nomenclature-citation><tp:nomenclature-citation><tp:taxon-name><tp:taxon-name-part taxon-name-part-type="genus">Tetramorium</tp:taxon-name-part> <tp:taxon-name-part taxon-name-part-type="species">caespitum</tp:taxon-name-part> <tp:taxon-name-part taxon-name-part-type="infraspecific-rank">r.</tp:taxon-name-part> <tp:taxon-name-part taxon-name-part-type="rank">semilaeve</tp:taxon-name-part></tp:taxon-name><comment>: <xref ref-type="bibr" rid="B25">Forel 1902</xref>: 148.</comment></tp:nomenclature-citation><tp:nomenclature-citation><tp:taxon-name><tp:taxon-name-part taxon-name-part-type="genus">Tetramorium</tp:taxon-name-part> <tp:taxon-name-part taxon-name-part-type="species">caespitum</tp:taxon-name-part> <tp:taxon-name-part taxon-name-part-type="infraspecific-rank">ssp.</tp:taxon-name-part> <tp:taxon-name-part taxon-name-part-type="subspecies">semilaeve</tp:taxon-name-part></tp:taxon-name><comment>: <xref ref-type="bibr" rid="B18">Emery 1909</xref>: 700, 703; <xref ref-type="bibr" rid="B29">Menozzi 1926</xref>: 182.</comment></tp:nomenclature-citation></tp:nomenclature-citation-list></tp:nomenclature><tp:treatment-sec sec-type="type material"><title>Type material examined.</title><p>Lectotype worker (here designated, no. ANTWEB1008880): Pyrénées | Orientales || Type || TYPE || MUSEUM PARIS | COLLECTION | ERNEST ANDRÉ | 1914 (MNHN); two paralectotype workers: Pyrénées-Orientales | (de Saulcy ||TYPE || Tetr. caespitum | race semilaeve || MUSEUM PARIS | COLLECTION | ERNEST ANDRÉ | 1914 (MNHN); three paralectotype workers: Pyr. | orient. | (d. Saulcy) || TYPE II T. | semilaeve || MUSEUM PARIS | COLLECTION | ERNEST ANDRÉ | 1914 (MNHN).</p></tp:treatment-sec><tp:treatment-sec sec-type="material"><title>Other material examined.</title><p><italic>Pinned material</italic>. 4 gynes, 6 workers: FRANCE, Pyrénées Orientales | Banyuls, Route du col, 196 m | <named-content xmlns:xlink="http://www.w3.org/1999/xlink" content-type="dwc:verbatimCoordinates" xlink:type="simple">42.467 N / 3.141 E</named-content> | 12 VI 2010, C. Galkowski || Collection L. Borowiec | <tp:taxon-name><tp:taxon-name-part taxon-name-part-type="family">Formicidae</tp:taxon-name-part></tp:taxon-name> | LBC-FR00043 (DBET); 3 workers, 4 males: FRANCE, Pyrénées Orientales | Banyuls, Col de Séris, 290 m | <named-content xmlns:xlink="http://www.w3.org/1999/xlink" content-type="dwc:verbatimCoordinates" xlink:type="simple">42.452 N / 3.141 E</named-content> | 12 VI 2010, C. Galkowski || Collection L. Borowiec | <tp:taxon-name><tp:taxon-name-part taxon-name-part-type="family">Formicidae</tp:taxon-name-part></tp:taxon-name> | LBC-FR00040 (DBET); 2 gynes, 3 workers, 3 males: FRANCE, Pyrénées Orientales | Banyuls, Col de Séris, 290 m | <named-content xmlns:xlink="http://www.w3.org/1999/xlink" content-type="dwc:verbatimCoordinates" xlink:type="simple">42.452 N / 3.141 E</named-content> | 12 VI 2010, C. Galkowski || Collection L. Borowiec | <tp:taxon-name><tp:taxon-name-part taxon-name-part-type="family">Formicidae</tp:taxon-name-part></tp:taxon-name> | LBC-FR00041 (DBET); 4 gynes, 2 workers: FRANCE, Pyrénées Orientales | Banyuls, Col de Séris, 290 m | <named-content xmlns:xlink="http://www.w3.org/1999/xlink" content-type="dwc:verbatimCoordinates" xlink:type="simple">42.452 N / 3.141 E</named-content> | 12 VI 2010, C. Galkowski || Collection L. Borowiec | <tp:taxon-name><tp:taxon-name-part taxon-name-part-type="family">Formicidae</tp:taxon-name-part></tp:taxon-name> | LBC-FR00042 (DBET); 1 worker: [FRANCE, Pyrénées Orientales ] Banyuls | Berland || MUSEUM PARIS | BANYULS-S-MER | PYRÉNÉES-ORIENTALES | L. BERLAND 1925 (MNHN); 3 gynes, 9 workers, 1 male: [FRANCE, Provence-Alpes-Côte d’Azur] <!--PageBreak-->Plan de Tour | 25.6.83 || F. BERNARD || MUSEUM PARIS (MNHN); 1 gyne: [FRANCE] CORSE – près Corte | Vallee moyenne du | Tavignano 11.VI.1976 I Rec. CASEVITZ-WEULERSSE II pris s/pierre <italic>I</italic> ecles au labo. | 17.VI.1976 || Museum Paris (MNHN).</p><p><italic>Alcohol material</italic>. 10 workers: FRANCE, Pyrénées Orientales, Banyuls, Col de Séris, <named-content xmlns:xlink="http://www.w3.org/1999/xlink" content-type="dwc:verbatimCoordinates" xlink:type="simple">42.452 N / 3.141 E</named-content>, 12 VI 2010, leg. C. Galkowski (CG); 8 gynes, 6 workers: FRANCE, Pyrénées Orientales, Banyuls, Col de Séris no. 2, <named-content xmlns:xlink="http://www.w3.org/1999/xlink" content-type="dwc:verbatimCoordinates" xlink:type="simple">42.452 N / 3.141 E</named-content>, 12 VI 2010, leg. C. Galkowski (CG); 18 workers: FRANCE, Pyrénées Orientales, Banyuls, Col de Séris no. 3, <named-content xmlns:xlink="http://www.w3.org/1999/xlink" content-type="dwc:verbatimCoordinates" xlink:type="simple">42.452 N / 3.141 E</named-content>, 12 VI 2010, leg. C. Galkowski (CG);19 workers: FRANCE, Pyrénées Orientales, Banyuls, Cap Béar, <named-content xmlns:xlink="http://www.w3.org/1999/xlink" content-type="dwc:verbatimCoordinates" xlink:type="simple">42.515 N / 3.132 E</named-content>, 12 VI 2010, leg. C. Galkowski (CG); 27 workers: FRANCE, Pyrénées Orientales, Banyuls, Route du col, <named-content xmlns:xlink="http://www.w3.org/1999/xlink" content-type="dwc:verbatimCoordinates" xlink:type="simple">42.467 N / 3.142 E</named-content>, 12 VI 2010, leg. C. Galkowski (CG); 20 workers: FRANCE, Pyrénées Orientales, Banyuls, Paulilles, <named-content xmlns:xlink="http://www.w3.org/1999/xlink" content-type="dwc:verbatimCoordinates" xlink:type="simple">42.501 N / 3.126 E</named-content>, 12 VI 2010, leg. C. Galkowski (CG); 17 workers: FRANCE, Pyrénées Orientales, Banyuls, Bartissol, <named-content xmlns:xlink="http://www.w3.org/1999/xlink" content-type="dwc:verbatimCoordinates" xlink:type="simple">42.481 N / 3.124 E</named-content>, 12 VI 2010, leg. C. Galkowski (CG); 7 workers: FRANCE, Corsica, Bastia, <named-content xmlns:xlink="http://www.w3.org/1999/xlink" content-type="dwc:verbatimCoordinates" xlink:type="simple">42.655 N / 9.449 E</named-content>, IV 2011 (CG); 7 workers: FRANCE, Corsica, Piana, <named-content xmlns:xlink="http://www.w3.org/1999/xlink" content-type="dwc:verbatimCoordinates" xlink:type="simple">42.231 N / 8.552 E</named-content>, 23 VII 2011 (CG); 2 workers: SPAIN, Baleares, Mallorca, Cala D’Or, 14 m, <named-content xmlns:xlink="http://www.w3.org/1999/xlink" content-type="dwc:verbatimCoordinates" xlink:type="simple">39,36666 N / 3,21666 E</named-content>, 7 V 2009, leg. L. Borowiec (DBET); 2 workers: SPAIN, Baleares, Mallorca, Cala Egos, 11 m, <named-content xmlns:xlink="http://www.w3.org/1999/xlink" content-type="dwc:verbatimCoordinates" xlink:type="simple">39,35 N / 3,21666 E</named-content>, 7 V 2009, leg. L. Borowiec (DBET); 21 workers: SPAIN, Baleares, Mallorca, Cap de ses Salines from Punta de Mila to Punta Galera, 5 m, <named-content xmlns:xlink="http://www.w3.org/1999/xlink" content-type="dwc:verbatimCoordinates" xlink:type="simple">39,26666 N / 3,03333 E</named-content>, 9 V 2009, leg. L. Borowiec (DBET); 5 workers: SPAIN, Baleares, Mallorca, Parc Natural Mondrago n. Cala Egos, 12 m, <named-content xmlns:xlink="http://www.w3.org/1999/xlink" content-type="dwc:verbatimCoordinates" xlink:type="simple">39,35 N / 3,18333 E</named-content>, 11 V 2009, leg. L. Borowiec (DBET); 1 gyne, 7 workers, 4 males: SPAIN, Baleares, Mallorca, Cap de ses Salines from Punta de Mila to Punta de sa Cresta, 8 m, <named-content xmlns:xlink="http://www.w3.org/1999/xlink" content-type="dwc:verbatimCoordinates" xlink:type="simple">39,26666 N / 3,06666 E</named-content>, 12 V 2009, leg. L. Borowiec (DBET); 6 workers: SPAIN, Baleares, Mallorca, Ermita de Betlem n. Arta, 378 m, <named-content xmlns:xlink="http://www.w3.org/1999/xlink" content-type="dwc:verbatimCoordinates" xlink:type="simple">39,71666 N / 3,31666 E</named-content>, 12 V 2009, leg. L. Borowiec (DBET); 4 workers: SPAIN, Baleares, Mallorca, Colonia Sant Jordi, 4 m, <named-content xmlns:xlink="http://www.w3.org/1999/xlink" content-type="dwc:verbatimCoordinates" xlink:type="simple">39,31666 N / 2,98333 E</named-content>, 15 V 2009, leg. L. Borowiec (DBET); 4 workers: Spain, Andalucia, Malaga Pr., road Ojén-Refugio de Juanar, 544 m, <named-content xmlns:xlink="http://www.w3.org/1999/xlink" content-type="dwc:verbatimCoordinates" xlink:type="simple">36,59358 N / 4,85621 W</named-content>, 6 V 2014, leg. L. Borowiec (DBET); 5 workers: SPAIN, Andalucia, Malaga Pr., Igualeja, 720 m, <named-content xmlns:xlink="http://www.w3.org/1999/xlink" content-type="dwc:verbatimCoordinates" xlink:type="simple">36,63259 N / 5,1179 W</named-content>, 7 V 2014, leg. L. Borowiec (DBET); 4 workers: SPAIN, Andalucia, Malaga Pr., road Marbella-Istán, 145 m, <named-content xmlns:xlink="http://www.w3.org/1999/xlink" content-type="dwc:verbatimCoordinates" xlink:type="simple">36,53324 N / 4,94905 W</named-content>, 11 V 2014, leg. L. Borowiec; 50 workers: SPAIN, Andalucia, Cádiz Pr., nr. Getares, <named-content xmlns:xlink="http://www.w3.org/1999/xlink" content-type="dwc:verbatimCoordinates" xlink:type="simple">36,06698 N / 5,44166 W</named-content>, 8 V 2014, 21 m, leg. L. Borowiec (DBET); 5 workers: SPAIN, Andalucia, Cádiz Pr., road Tarifa-El Bujeo, 262 m, <named-content xmlns:xlink="http://www.w3.org/1999/xlink" content-type="dwc:verbatimCoordinates" xlink:type="simple">36,05206 N / 5,55 W</named-content>, 9 V 2014, leg. L. Borowiec (DBET); 10 workers: SPAIN, Andalucia, Cádiz Pr., Venta de Ojén, 248 m, <named-content xmlns:xlink="http://www.w3.org/1999/xlink" content-type="dwc:verbatimCoordinates" xlink:type="simple">36,15910 N / 5,58684 W</named-content>, 9 V 2014, leg. L. Borowiec (DBET); 20 workers: SPAIN, Catalonia, Alt Empordà, Cap de Creus n. Cadaques, 203 m <named-content xmlns:xlink="http://www.w3.org/1999/xlink" content-type="dwc:verbatimCoordinates" xlink:type="simple">42°18N/3°13W</named-content>, 2 IX 2011, leg. L. Borowiec (DBET); SPAIN, Catalonia, Alt Empordà, n. Llançà, 79 m, <named-content xmlns:xlink="http://www.w3.org/1999/xlink" content-type="dwc:verbatimCoordinates" xlink:type="simple">42°21N/3°06W</named-content>, 2 IX 2011, leg. L. Borowiec (DBET); 10 workers: ITALY, N Calabria, Scalea city-castle hill, 49 m, <named-content xmlns:xlink="http://www.w3.org/1999/xlink" content-type="dwc:verbatimCoordinates" xlink:type="simple">39,81859 N/15,78963 E</named-content>, 25 VIII 2014, leg. L. Borowiec (DBET); 5 workers: ITALY, N Calabria, n. Grisolia <!--PageBreak-->loc. 2, 484 m, <named-content xmlns:xlink="http://www.w3.org/1999/xlink" content-type="dwc:verbatimCoordinates" xlink:type="simple">39,71887 N/15,88376 E</named-content>, 2 IX 2014, leg. L. Borowiec (DBET); 4 workers: ITALY, N Calabria, n. Papasidero loc. 1, 162 m, <named-content xmlns:xlink="http://www.w3.org/1999/xlink" content-type="dwc:verbatimCoordinates" xlink:type="simple">39,87390 N/15,90534 E</named-content>, 5 IX 2014, leg. L. Borowiec; (DBET) 5 workers: ITALY, N Calabria, n. Tortora, 388 m, <named-content xmlns:xlink="http://www.w3.org/1999/xlink" content-type="dwc:verbatimCoordinates" xlink:type="simple">39,94668 N/15,80452 E</named-content>, 6 IX 2014, leg. L. Borowiec (DBET).</p></tp:treatment-sec><tp:treatment-sec sec-type="Redescription"><title>Redescription.</title><p><italic>Worker</italic> (Figs <xref ref-type="fig" rid="F1">1</xref>–<xref ref-type="fig" rid="F2">3</xref>, <xref ref-type="fig" rid="F3">5</xref>–<xref ref-type="fig" rid="F4">9</xref>). Measurements and indices (n=15): CL: 0.723 ± 0.034 (0.637-0.771); POC: 0.293 ± 0.021 (0.246-.324); CW: 0.693 ± 0.037 (0.606-0.749); FR: 0.253 ± 0.015 (0.234-0.279); FL: 0.262 ± 0.017 (0.235-0.291); SL: 0.534 ± 0.03 (0.503-0.626); OMD: 0.18 ± 0.021 (0.145-0.223); EL: 0.13 ± 0.01 (0.106-0.145); EH: 0.091 ± 0.006 (0.078-0.101); ML: 0.781 ± 0.043 (0.737-0.894); SPSP: 0.133 ± 0.015 (0.112-0.179); SPL: 0.099 ± 0.007 (0.089-0.112); PEL: 0.184 ± 0.01 (0.167-0.201); NOL: 0.144 ± 0.013 (0.128-0.168); PPL: 0.176 ± 0.009 (0.156-0.19); PEH: 0.239 ± 0.018 (0.212-0.291); NOH: 0.158 ± 0.017 (0.14-0.218); PPH: 0.228 ± 0.02 (0.201-0.291); MW: 0.45 ± 0.027 (0.413-0.508); PEW: 0.22 ± 0.014 (0.201-0.246); PPW: 0.256 ± 0.018 (0.223-0.307); CS: 0.707 ± 0.036 (0.622-0.76); EYE: 0.155 ± 0.007 (0.143-0.166); CL/CW: 1.042 ± 0.013 (1.015-1.075); FR/CS: 0.358 ± 0.01 (0.345-0.378); FL/FR: 1.025 ± 0.02 (0.996-1.066); SL/CS: 0.756 ± 0.03 (0.732-0.841); MW/CS: 0.636 ± 0.018 (0.612-0.682); PEW/PPW: 0.861 ± 0.033 (0.801-0.918); NOH/NOL: 1.1 ± 0.113 (0.929-1.298); NOH/PEL: 0.86 ± 0.085 (0.819-1.085); NOL/PEL: 0.784 ± 0.045 (0.705-0.871); PEH/NOL: 1.66 ± 0.152 (1.399-1.922); PEW/PEH: 0.926 ± 0.049 (0.805-1.0); CS/PEW: 3.215 ± 0.089 (3.026-3.336); CS/PPW: 2.769 ± 0.154 (2.425-3.024); CW/MW: 1.541 ± 0.046 (1.435-1.602);</p><fig id="F1" position="float" orientation="portrait"><label>Figures 1–2.</label><caption><p><italic><tp:taxon-name><tp:taxon-name-part taxon-name-part-type="genus">Tetramorium</tp:taxon-name-part> <tp:taxon-name-part taxon-name-part-type="species">semilaeve</tp:taxon-name-part></tp:taxon-name></italic> André, lectotype <bold>1</bold> dorsal <bold>2</bold> lateral. Scale bar = 1 mm.</p></caption><graphic xmlns:xlink="http://www.w3.org/1999/xlink" xlink:href="zookeys-512-039-g001.jpg" position="float" orientation="portrait" xlink:type="simple" id="oo_46570.jpg"/></fig><fig id="F2" position="float" orientation="portrait"><label>Figures 3–4.</label><caption><p><italic><tp:taxon-name><tp:taxon-name-part taxon-name-part-type="genus">Tetramorium</tp:taxon-name-part> <tp:taxon-name-part taxon-name-part-type="species">semilaeve</tp:taxon-name-part></tp:taxon-name></italic> André, lectotype <bold>3</bold> head <bold>4</bold> labels. Scale bar = 1 mm (<bold>3</bold>).</p></caption><graphic xmlns:xlink="http://www.w3.org/1999/xlink" xlink:href="zookeys-512-039-g002.jpg" position="float" orientation="portrait" xlink:type="simple" id="oo_46571.jpg"/></fig><fig id="F3" position="float" orientation="portrait"><label>Figures 5–6.</label><caption><p><italic><tp:taxon-name><tp:taxon-name-part taxon-name-part-type="genus">Tetramorium</tp:taxon-name-part> <tp:taxon-name-part taxon-name-part-type="species">semilaeve</tp:taxon-name-part></tp:taxon-name></italic> André, worker <bold>5</bold> dorsal <bold>6</bold> lateral. Scale bar = 1 mm.</p></caption><graphic xmlns:xlink="http://www.w3.org/1999/xlink" xlink:href="zookeys-512-039-g003.jpg" position="float" orientation="portrait" xlink:type="simple" id="oo_46572.jpg"/></fig><fig id="F4" position="float" orientation="portrait"><label>Figures 7–9.</label><caption><p><italic><tp:taxon-name><tp:taxon-name-part taxon-name-part-type="genus">Tetramorium</tp:taxon-name-part> <tp:taxon-name-part taxon-name-part-type="species">semilaeve</tp:taxon-name-part></tp:taxon-name></italic> André, worker <bold>7</bold> head and antennae <bold>8</bold> sculpture of head of the most common morphotype <bold>9</bold> sculpture of head of the most sculptured morphotype. Scale bar = 1 mm.</p></caption><graphic xmlns:xlink="http://www.w3.org/1999/xlink" xlink:href="zookeys-512-039-g004.jpg" position="float" orientation="portrait" xlink:type="simple" id="oo_46573.jpg"/></fig><p>Small to medium size, CS: 0.707 [0.622-0.76]. In most specimens whole body pale yellowish-brown and appendages yellow, the palest specimens completely yellow, the darkest specimens yellowish-brown but never dark brown or black. Head nearly square CL/CW: 1.042 [1.015-1.075], with almost parallel sides, straight or slightly concave occipital margin and narrowly rounded occipital corners. Eyes small, EYE 0.155 [0.143-0.166]. Frons moderately wide, FR/CS 0.358 [0.345-0.378], frontal lobes as wide as frons, FL/FR: 1.025 [0.996-1.066]. Scape short, SL/CS 0.756 [0.732-0.841], without dorsal carina basally, surface smooth and shiny. Promesonotal dorsum slightly convex, metanotal groove shallow, but distinct. Propodeal teeth short, spiniform, apex of spine located approximately at 2/3 height of mesosoma. Dorsal surface of petiole flat to slightly convex, NOH/NOL 1.1 [0.929-1.298], petiole relatively high, PEH/NOL 1.66 [1.399-1.922], postpetiole distinctly transverse (Figs <xref ref-type="fig" rid="F1">1</xref>, <xref ref-type="fig" rid="F3">5</xref>). General appearance finely rugose, ground surface shiny. Head dorsum partly longitudinally rugose and shiny between rugae, rugae extend occipital margin of head, occiput mostly smooth and shiny, sides in anterior half longitudinally rugose and shiny between rugae. In most specimens between frontal rugose area and rugosities along ocular area on each side runs longitudinal band without rugosities (Fig. <xref ref-type="fig" rid="F4">8</xref>) but smooth area never exceeds 1/5 of the anterior surface of head; in extremely sculptured specimens almost whole frontal surface of head with long rugae with very small smooth patch between interrupted rugae and occiput with fine rugosities (Fig. <xref ref-type="fig" rid="F4">9</xref>), dark coloured specimens usually have more distinct sculpture than pale coloured specimens but strongly sculptured and completely <!--PageBreak-->yellow specimens were also observed. Alitrunk dorsum rugose and microreticulate but never reticulate, only occasionally rugae on pronotum partly interrupted with indistinct microreticulation but pronotum never with smooth and shiny areas (Figs <xref ref-type="fig" rid="F1">1</xref>, <xref ref-type="fig" rid="F3">5</xref>). Sides of pronotum and meso- and metapleuron usually coarsely microreticulate, sometimes reticulation tends to form transverse lines but surface never appears striate or rugose (Figs <xref ref-type="fig" rid="F1">2</xref>, <xref ref-type="fig" rid="F3">6</xref>). Dorsum of petiolar node smooth and shiny with sides carinate, lateral surface microreticulate. Dorsum of postpetiole smooth and shiny, sides microreticulate. First gastral tergite smooth and shiny. Whole dorsum, including head, covered with sparse setae, the longest on pronotum and the shortest on frons. Ventral surface of head with sparse short and 2-3 moderately long setae not forming a psammophore.</p><!--PageBreak--><p><italic>Gyne</italic> (Figs <xref ref-type="fig" rid="F5">10</xref>–<xref ref-type="fig" rid="F6">13</xref>). Measurements and indices (n=11): CL: 0.999 ± 0.015 (0.983-1.027); POC: 0.378 ± 0.019 (0.34-.413); CW: 1.09 ± 0.05 (0.978-1.161); FR: 0.397 ± 0.009 (0.38-0.412); FL: 0.385 ± 0.018 (0.357-0.413); SL: 0.715 ± 0.015 (0.693-0.737); OMD: 0.223 ± 0.016 (0.212-0.257); EL: 0.274 ± 0.01 (0.257-0.291); EH: <!--PageBreak-->0.218 ± 0.012 (0.193-0.235); ML: 1.699 ± 0.217 (1.053-1.813); SPSP: 0.267 ± 0.015 (0.24-0.291); SPL: 0.193 ± 0.01 (0.173-0.201); PEL: 0.298 ± 0.014 (0.279-0.324); NOL: 0.225 ± 0.022 (0.179-0.256); PPL: 0.301 ± 0.01 (0.285-0.313); PEH: 0.424 <!--PageBreak-->± 0.011 (0.408-0.447); NOH: 0.283 ± 0.019 (0.257-0.313); PPH: 0.423 ± 0.017 (0.391-0.447); MW: 1.069 ± 0.04 (1.0-1.141); PEW: 0.393 ± 0.022 (0.348-0.419); PPW: 0.509 ± 0.019 (0.48-0.547); CS: 1.046 ± 0.032 (0.986-1.094); EYE: 0.235 ± 0.012 (0.219-0.251); CL/CW: 0.917 ± 0.038 (0.882-0.985); FR/CS: 0.377 ± 0.011 <!--PageBreak-->(0.36-0.393); FL/FR: 0.978 ± 0.035 (0.913-1.027); SL/CS: 0.686 ± 0.019 (0.654-0.717); MW/CS: 1.024 ± 0.043 (0.94-1.088); PEW/PPW: 0.773 ± 0.035 (0.692-0.821); NOH/NOL: 1.266 ± 0.136 (1.094-1.587); NOH/PEL: 0.949 ± 0.053 (0.883-1.036); NOL/PEL: 0.755 ± 0.059 (0.63-0.847); PEH/NOL: 1.9 ± 0.175 (1.746-2.374); PEW/PEH: 0.931 ± 0.048 (0.818-0.971); CS/PEW: 2.62 ± 0.123 (2.475-2.879); CS/PPW: 2.052 ± 0.085 (1.947-2.185); CW/MW: 1.02 ± 0.057 (0.911-1.129); WAIST: 0.871 ± 0.035 (0.817-0.918).</p><fig id="F5" position="float" orientation="portrait"><label>Figures 10–11.</label><caption><p><italic><tp:taxon-name><tp:taxon-name-part taxon-name-part-type="genus">Tetramorium</tp:taxon-name-part> <tp:taxon-name-part taxon-name-part-type="species">semilaeve</tp:taxon-name-part></tp:taxon-name></italic> André, gyne <bold>10</bold> dorsal <bold>11</bold> lateral. Scale bar = 1 mm.</p></caption><graphic xmlns:xlink="http://www.w3.org/1999/xlink" xlink:href="zookeys-512-039-g005.jpg" position="float" orientation="portrait" xlink:type="simple" id="oo_46574.jpg"/></fig><fig id="F6" position="float" orientation="portrait"><label>Figure 12–13.</label><caption><p><italic><tp:taxon-name><tp:taxon-name-part taxon-name-part-type="genus">Tetramorium</tp:taxon-name-part> <tp:taxon-name-part taxon-name-part-type="species">semilaeve</tp:taxon-name-part></tp:taxon-name></italic> André, gyne <bold>12</bold> head <bold>13</bold> mesosoma dorsal. Scale bar = 1 mm.</p></caption><graphic xmlns:xlink="http://www.w3.org/1999/xlink" xlink:href="zookeys-512-039-g006.jpg" position="float" orientation="portrait" xlink:type="simple" id="oo_46575.jpg"/></fig><p>Moderate size, CS 1.046 [0.986-1.094]. Whole body brown, appendages yellowish. Head wider than long, CL/CW 0.917 [0.882-0.985], with straight subparallel sides, shallowly emarginate occipital margin and narrowly rounded occipital corners. Frons moderately wide, FR/CS 0.377 [0.36-0.393], frontal lobes as wide as frons, FL/FR 0.978 [0.913-1.027]. Scape short, SL/CS 0.686 [0.654-0.717], without dorsal carina basally, smooth and shiny. Head as wide as scutum, MW/CS 1.024 [0.94-1.088]. Propodeal teeth very short. Dorsal crest of petiolar node in frontal view straight. Petiolar node dorsum steeply rounded backward. Petiole and postpetiole relatively nar<!--PageBreak-->row, WAIST 0.871 [0.817-0.918]. General appearance smooth and shiny. Head dorsum, occiput and sides rugulose, ground surface shiny or indistinctly microreticulate. Frons longitudinally rugulose (Fig. <xref ref-type="fig" rid="F6">12</xref>). Mesosoma flat, pronotum visible from above. <!--PageBreak-->Scutum and scutellum punctate along sides, in most specimens smooth and shiny (Fig. <xref ref-type="fig" rid="F6">13</xref>), only occasionally scutellum in corners with very short rugae and scutum in basal part with thin longitudinal rugae never extending to half length of scutum. Sides of pronotum ruguloso-reticulate and feebly microreticulate, anepisternum mostly smooth and shiny only in dorsal part with fine longitudinal rugae, katepisternum smooth and shiny. Dorsum of petiolar node distinctly reticulate and smooth, posterior surface granulate and more or less transversely rugose. Postpetiole distinctly transverse, sides narrowly rounded to subangulate (Fig. <xref ref-type="fig" rid="F5">10</xref>), dorsum of postpetiole smooth, sides granulate. First gastral tergite smooth and shiny. Whole dorsum, including head, covered with short, sparse setae. Ventral surface of head with several short setae, as long as to 1.5 times longer than frontal setae, arising posteriorly to buccal cavity.</p><p><italic>Male</italic> (Figs <xref ref-type="fig" rid="F7">14</xref>–<xref ref-type="fig" rid="F8">19</xref>). Measurements and indices (n=10): CL: 0.667 ± 0.018 (0.637-0.693); POC: 0.279 ± 0.019 (0.263-.313); CW: 0.807 ± 0.024 (0.771-0.827); FR: 0.238 ± 0.012 (0.221-0.257); FL: 0.292 ± 0.013 (0.277-0.307); SL: 0.333 ± 0.016 (0.307-0.358); OMD: 0.068 ± 0.016 (0.056-0.089); EL: 0.312 ± 0.01 (0.302-0.324); EH: 0.251 ± 0.011 (0.235-0.263); ML: 1.716 ± 0.069 (1.626-1.785); SPSP: 0.226 ± 0.014 (0.212-0.246); SPL: 0.205 ± 0.013 (0.184-0.223); PEL: 0.275 ± 0.017 (0.257-0.302); NOL: 0.176 ± 0.018 (0.156-0.201); PPL: 0.287 ± 0.017 (0.263-0.302); PEH: 0.286 ± 0.022 (0.257-0.313); NOH: 0.163 ± 0.01 (0.156-0.179); PPH: 0.418 ± 0.015 (0.391-0.425); MW: 1.125 ± 0.056 (1.056-1.223); PEW: 0.337 ± 0.023 (0.307-0.368); PPW: 0.478 ± 0.022 (0.453-0.503); CS: 0.737 ± 0.019 (0.704-0.755); EYE: 0.382 ± 0.009 (0.37-0.395); CL/CW: 0.826 ± 0.023 (0.797-0.857); FR/CS: 0.323 ± 0.012 (0.314-0.345); FL/FR: 1.228 ± 0.06 (1.132-1.306); SL/CS: 0.452 ± 0.015 (0.436-0.478); MW/CS: 1.528 ± 0.093 (1.411-1.684); PEW/PPW: 0.705 ± 0.04 (0.668-0.767); NOH/NOL: 0.928 ± 0.076 (0.812-1.0); NOH/PEL: 0.595 ± 0.059 (0.517-0.668); NOL/PEL: 0.643 ± 0.069 (0.559-0.75); PEH/NOL: 1.625 ± 0.114 (1.502-1.788); PEW/PEH: 1.182 ± 0.061 (1.1-1.284); CS/PEW: 2.216 ± 0.165 (2.019-2.438); CS/PPW: 1.558 ± 0.085 (1.443-1.652); CW/MW: 0.719 ± 0.045 (0.639-0.783)</p><fig id="F7" position="float" orientation="portrait"><label>Figure 14–15.</label><caption><p><italic><tp:taxon-name><tp:taxon-name-part taxon-name-part-type="genus">Tetramorium</tp:taxon-name-part> <tp:taxon-name-part taxon-name-part-type="species">semilaeve</tp:taxon-name-part></tp:taxon-name></italic> André, male <bold>14</bold> lateral <bold>15</bold> dorsal. Scale bar = 1 mm.</p></caption><graphic xmlns:xlink="http://www.w3.org/1999/xlink" xlink:href="zookeys-512-039-g007.jpg" position="float" orientation="portrait" xlink:type="simple" id="oo_46576.jpg"/></fig><fig id="F8" position="float" orientation="portrait"><label>Figure 16–19.</label><caption><p><italic><tp:taxon-name><tp:taxon-name-part taxon-name-part-type="genus">Tetramorium</tp:taxon-name-part> <tp:taxon-name-part taxon-name-part-type="species">semilaeve</tp:taxon-name-part></tp:taxon-name></italic> André, male genitalia <bold>16</bold> dorsal <bold>17</bold> ventral <bold>18</bold> lateral <bold>19</bold> apex of paramere in dorsal view. Scale bar = 0.5 mm (<bold>16–18</bold>); 0.3 mm (<bold>19</bold>).</p></caption><graphic xmlns:xlink="http://www.w3.org/1999/xlink" xlink:href="zookeys-512-039-g008.jpg" position="float" orientation="portrait" xlink:type="simple" id="oo_46577.jpg"/></fig><p>Whole body dark brown, appendages yellowish. Head with feebly convex sides, slightly rounded occipital margin and widely rounded occipital corners. Scutum distinctly wider than head. Propodeum rounded in profile or with only indistinct angulation in position of propodeal teeth. Dorsal crest of petiolar node with obtuse transversal edge, slightly emarginated in frontal view. Head distinctly granulate, dull, scutum in anterior part and laterally smooth and shiny, rest microreticulate. Scutellum ostly smooth and shiny, at corners microreticulate and in anterior part with thin transverse rugosities. Sides of alitrunk smooth and shiny. Dorsum of petiolar node microgranulate and microreticulate, dull, postpetiole mostly microreticulate only top partly smooth and shiny. First gastral tergite smooth and shiny. Male genitalia stout (Figs <xref ref-type="fig" rid="F8">16–18</xref>), in lateral view only slightly constricted before apex with obtuse inner angle, top shortly and sparsely pubescent, ventral and dorsal margins of parameres shallowly incised, top of inner margin of paramere before apical denticle straight with dentiform plate distinctly clearly extending beyond the sharp edge of paramere (Fig. <xref ref-type="fig" rid="F8">19</xref>, arrow indices this plate).</p><!--PageBreak--><!--PageBreak--></tp:treatment-sec><tp:treatment-sec sec-type="Diagnosis"><title>Diagnosis.</title><p><italic><tp:taxon-name><tp:taxon-name-part taxon-name-part-type="genus">Tetramorium</tp:taxon-name-part> <tp:taxon-name-part taxon-name-part-type="species">semilaeve</tp:taxon-name-part></tp:taxon-name></italic> belongs to the group of Mediterranean species with workers pale-coloured, from yellow to yellowish-brown but never dark brown or black, head sculpture partly reduced, at least with postocular area and sides of frons without distinct striation but with at least half of the surface of the anterior part of head striate, striae on top of head not diverging laterally, pronotum mostly striate, sides of mesosoma only microreticulate and microgranulate without carinae, short propodeal spines, petiole and postpetiole dorsally with polished area, and first ab<!--PageBreak-->dominal tergite smooth and shiny, without microreticulation or striation; gyne with flat mesonotal plate, without a distinct striation or the striation is indistinct, short not extending behind half length of the plate, scutellum without striation or only on sides with short, indistinct striae, postpetiole not enlarged; male genitalia stout, in lateral view only slightly constricted before apex, ventral and dorsal margins of parameres shallowly incised, top of inner margin of paramere before apical denticle straight with dentiform plate distinctly clearly extending beyond the sharp edge of paramere (Fig. <xref ref-type="fig" rid="F8">19</xref>, arrow indices this plate). The presence of dentiform plate on top of the inner margin of paramere is the best character distinguishing <italic><tp:taxon-name><tp:taxon-name-part taxon-name-part-type="genus">Tetramorium</tp:taxon-name-part> <tp:taxon-name-part taxon-name-part-type="species">semilaeve</tp:taxon-name-part></tp:taxon-name></italic> from all other species related to this taxon.</p></tp:treatment-sec><tp:treatment-sec sec-type="Biological data"><title>Biological data.</title><p><italic><tp:taxon-name><tp:taxon-name-part taxon-name-part-type="genus">Tetramorium</tp:taxon-name-part> <tp:taxon-name-part taxon-name-part-type="species">semilaeve</tp:taxon-name-part></tp:taxon-name></italic> prefers very warm and dry places. Most observed nests were located in the littoral zone on the flat, sandy areas covered with sparse vegetation or on stony pastures. The locality with the highest altitude in the examined material here is from Andalucia, Igualeja placed 720 m a.s.l. <xref ref-type="bibr" rid="B37">Sanetra et al. (1999)</xref> noted that in Italy most samples were collected below 1000 m a.s.l. and only occasionally above this altitude. All nests were located under stones, from small to very large size, and consisted of from several to several hundred workers. Because gynes were rarely collected, <xref ref-type="bibr" rid="B37">Sanetra et al. (1999)</xref> suggested that this species is monogynous but we observed more than one gyne in one nest in five cases. The following ant species were recorded in the same areas as <italic><tp:taxon-name><tp:taxon-name-part taxon-name-part-type="genus">Tetramorium</tp:taxon-name-part> <tp:taxon-name-part taxon-name-part-type="species">semilaeve</tp:taxon-name-part></tp:taxon-name></italic>:</p><!--PageBreak--><p><styled-content style="padding-left:20px; text-indent:-20px; display:block;">France, Banyuls, Col de Séris: <italic><tp:taxon-name><tp:taxon-name-part taxon-name-part-type="genus">Camponotus</tp:taxon-name-part> <tp:taxon-name-part taxon-name-part-type="species">aethiops</tp:taxon-name-part></tp:taxon-name></italic> (Latreille), <italic><tp:taxon-name><tp:taxon-name-part taxon-name-part-type="genus">Lasius</tp:taxon-name-part> <tp:taxon-name-part taxon-name-part-type="species">myops</tp:taxon-name-part></tp:taxon-name></italic> Forel, <italic><tp:taxon-name><tp:taxon-name-part taxon-name-part-type="genus">Pheidole</tp:taxon-name-part> <tp:taxon-name-part taxon-name-part-type="species">pallidula</tp:taxon-name-part></tp:taxon-name></italic> (Nylander), <italic><tp:taxon-name><tp:taxon-name-part taxon-name-part-type="genus">Plagiolepis</tp:taxon-name-part> <tp:taxon-name-part taxon-name-part-type="species">pygmaea</tp:taxon-name-part></tp:taxon-name></italic> (Latreille), <italic><tp:taxon-name><tp:taxon-name-part taxon-name-part-type="genus">Temnothorax</tp:taxon-name-part> <tp:taxon-name-part taxon-name-part-type="species">recedens</tp:taxon-name-part></tp:taxon-name></italic> (Nylander), <italic><tp:taxon-name><tp:taxon-name-part taxon-name-part-type="genus">Tetramorium</tp:taxon-name-part></tp:taxon-name></italic> sp.;</styled-content></p><p><styled-content style="padding-left:20px; text-indent:-20px; display:block;">France, Banyuls, Cap Béar: <italic><tp:taxon-name><tp:taxon-name-part taxon-name-part-type="genus">Aphaenogaster</tp:taxon-name-part> <tp:taxon-name-part taxon-name-part-type="species">senilis</tp:taxon-name-part></tp:taxon-name></italic> Mayr, <italic><tp:taxon-name><tp:taxon-name-part taxon-name-part-type="genus">Pheidole</tp:taxon-name-part> <tp:taxon-name-part taxon-name-part-type="species">pallidula</tp:taxon-name-part></tp:taxon-name></italic> (Nylander), <italic><tp:taxon-name><tp:taxon-name-part taxon-name-part-type="genus">Plagiolepis</tp:taxon-name-part> <tp:taxon-name-part taxon-name-part-type="species">pygmaea</tp:taxon-name-part></tp:taxon-name></italic> (Latreille), <italic><tp:taxon-name><tp:taxon-name-part taxon-name-part-type="genus">Tapinoma</tp:taxon-name-part> <tp:taxon-name-part taxon-name-part-type="species">nigerrimum</tp:taxon-name-part></tp:taxon-name></italic> (Nylander), <italic><tp:taxon-name><tp:taxon-name-part taxon-name-part-type="genus">Temnothorax</tp:taxon-name-part> <tp:taxon-name-part taxon-name-part-type="species">niger</tp:taxon-name-part></tp:taxon-name></italic> (Forel), <italic><tp:taxon-name><tp:taxon-name-part taxon-name-part-type="genus">Tetramorium</tp:taxon-name-part></tp:taxon-name></italic> sp.;</styled-content></p><p><styled-content style="padding-left:20px; text-indent:-20px; display:block;">France, Banyuls, Route du col: <italic><tp:taxon-name><tp:taxon-name-part taxon-name-part-type="genus">Cataglyphis</tp:taxon-name-part> <tp:taxon-name-part taxon-name-part-type="species">piliscapa</tp:taxon-name-part></tp:taxon-name></italic> (Forel), <italic><tp:taxon-name><tp:taxon-name-part taxon-name-part-type="genus">Lasius</tp:taxon-name-part> <tp:taxon-name-part taxon-name-part-type="species">lasioides</tp:taxon-name-part></tp:taxon-name></italic> (Emery), <italic><tp:taxon-name><tp:taxon-name-part taxon-name-part-type="genus">Pheidole</tp:taxon-name-part> <tp:taxon-name-part taxon-name-part-type="species">pallidula</tp:taxon-name-part></tp:taxon-name></italic> (Nylander), <italic><tp:taxon-name><tp:taxon-name-part taxon-name-part-type="genus">Plagiolepis</tp:taxon-name-part> <tp:taxon-name-part taxon-name-part-type="species">pygmaea</tp:taxon-name-part></tp:taxon-name></italic> (Latreille), <italic><tp:taxon-name><tp:taxon-name-part taxon-name-part-type="genus">Solenopsis</tp:taxon-name-part> <tp:taxon-name-part taxon-name-part-type="species">fugax</tp:taxon-name-part></tp:taxon-name></italic> (Latreille), <italic><tp:taxon-name><tp:taxon-name-part taxon-name-part-type="genus">Tetramorium</tp:taxon-name-part></tp:taxon-name></italic> sp.;</styled-content></p><p><styled-content style="padding-left:20px; text-indent:-20px; display:block;">France, Banyuls, Paulilles: <italic><tp:taxon-name><tp:taxon-name-part taxon-name-part-type="genus">Aphaenogaster</tp:taxon-name-part> <tp:taxon-name-part taxon-name-part-type="species">senilis</tp:taxon-name-part></tp:taxon-name></italic> Mayr, <italic><tp:taxon-name><tp:taxon-name-part taxon-name-part-type="genus">Iberoformica</tp:taxon-name-part> <tp:taxon-name-part taxon-name-part-type="species">subrufa</tp:taxon-name-part></tp:taxon-name></italic> (Roger), <italic><tp:taxon-name><tp:taxon-name-part taxon-name-part-type="genus">Pheidole</tp:taxon-name-part> <tp:taxon-name-part taxon-name-part-type="species">pallidula</tp:taxon-name-part></tp:taxon-name></italic> (Nylander), <italic><tp:taxon-name><tp:taxon-name-part taxon-name-part-type="genus">Plagiolepis</tp:taxon-name-part> <tp:taxon-name-part taxon-name-part-type="species">pygmaea</tp:taxon-name-part></tp:taxon-name></italic> (Latreille), <italic><tp:taxon-name><tp:taxon-name-part taxon-name-part-type="genus">Tapinoma</tp:taxon-name-part> <tp:taxon-name-part taxon-name-part-type="species">nigerrimum</tp:taxon-name-part></tp:taxon-name></italic> (Nylander), <italic><tp:taxon-name><tp:taxon-name-part taxon-name-part-type="genus">Temnothorax</tp:taxon-name-part> <tp:taxon-name-part taxon-name-part-type="species">kutteri</tp:taxon-name-part></tp:taxon-name></italic> (Cagniant ), <italic><tp:taxon-name><tp:taxon-name-part taxon-name-part-type="genus">Temnothorax</tp:taxon-name-part> <tp:taxon-name-part taxon-name-part-type="species">niger</tp:taxon-name-part></tp:taxon-name></italic> (Forel), <italic><tp:taxon-name><tp:taxon-name-part taxon-name-part-type="genus">Tetramorium</tp:taxon-name-part></tp:taxon-name></italic> sp.;</styled-content></p><p><styled-content style="padding-left:20px; text-indent:-20px; display:block;">France, Corsica, Bastia: <italic><tp:taxon-name><tp:taxon-name-part taxon-name-part-type="genus">Aphaenogaster</tp:taxon-name-part> <tp:taxon-name-part taxon-name-part-type="species">spinosa</tp:taxon-name-part></tp:taxon-name></italic> Emery, <italic><tp:taxon-name><tp:taxon-name-part taxon-name-part-type="genus">Crematogaster</tp:taxon-name-part> <tp:taxon-name-part taxon-name-part-type="species">scutellaris</tp:taxon-name-part></tp:taxon-name></italic> (Olivier), <italic><tp:taxon-name><tp:taxon-name-part taxon-name-part-type="genus">Formica</tp:taxon-name-part> <tp:taxon-name-part taxon-name-part-type="species">cunicularia</tp:taxon-name-part></tp:taxon-name></italic> Latreille, <italic><tp:taxon-name><tp:taxon-name-part taxon-name-part-type="genus">Pheidole</tp:taxon-name-part> <tp:taxon-name-part taxon-name-part-type="species">pallidula</tp:taxon-name-part></tp:taxon-name></italic> (Nylander), <italic><tp:taxon-name><tp:taxon-name-part taxon-name-part-type="genus">Plagiolepis</tp:taxon-name-part> <tp:taxon-name-part taxon-name-part-type="species">pygmaea</tp:taxon-name-part></tp:taxon-name></italic> (Latreille), <italic><tp:taxon-name><tp:taxon-name-part taxon-name-part-type="genus">Temnothorax</tp:taxon-name-part> <tp:taxon-name-part taxon-name-part-type="species">exilis</tp:taxon-name-part></tp:taxon-name></italic> (Emery), <italic><tp:taxon-name><tp:taxon-name-part taxon-name-part-type="genus">Tetramorium</tp:taxon-name-part></tp:taxon-name></italic> sp.;</styled-content></p><p><styled-content style="padding-left:20px; text-indent:-20px; display:block;">France, Corsica, Piana: <italic><tp:taxon-name><tp:taxon-name-part taxon-name-part-type="genus">Aphaenogaster</tp:taxon-name-part> <tp:taxon-name-part taxon-name-part-type="species">spinosa</tp:taxon-name-part></tp:taxon-name></italic> Emery, <italic><tp:taxon-name><tp:taxon-name-part taxon-name-part-type="genus">Formica</tp:taxon-name-part> <tp:taxon-name-part taxon-name-part-type="species">cunicularia</tp:taxon-name-part></tp:taxon-name></italic> Latreille, <italic><tp:taxon-name><tp:taxon-name-part taxon-name-part-type="genus">Messor</tp:taxon-name-part> <tp:taxon-name-part taxon-name-part-type="species">minor</tp:taxon-name-part></tp:taxon-name></italic> (André), <italic><tp:taxon-name><tp:taxon-name-part taxon-name-part-type="genus">Messor</tp:taxon-name-part> <tp:taxon-name-part taxon-name-part-type="species">wasmanni</tp:taxon-name-part></tp:taxon-name></italic> Krausse, <italic><tp:taxon-name><tp:taxon-name-part taxon-name-part-type="genus">Plagiolepis</tp:taxon-name-part> <tp:taxon-name-part taxon-name-part-type="species">pygmaea</tp:taxon-name-part></tp:taxon-name></italic> (Latreille), <italic><tp:taxon-name><tp:taxon-name-part taxon-name-part-type="genus">Solenospis</tp:taxon-name-part> <tp:taxon-name-part taxon-name-part-type="species">fugax</tp:taxon-name-part></tp:taxon-name></italic> (Latreille), <italic><tp:taxon-name><tp:taxon-name-part taxon-name-part-type="genus">Tapinoma</tp:taxon-name-part> <tp:taxon-name-part taxon-name-part-type="species">nigerrimum</tp:taxon-name-part></tp:taxon-name></italic> (Nylander), <italic><tp:taxon-name><tp:taxon-name-part taxon-name-part-type="genus">Tetramorium</tp:taxon-name-part></tp:taxon-name></italic> sp., <italic><tp:taxon-name><tp:taxon-name-part taxon-name-part-type="genus">Tetramorium</tp:taxon-name-part> <tp:taxon-name-part taxon-name-part-type="species">meridionale</tp:taxon-name-part></tp:taxon-name></italic> Emery;</styled-content></p><p><styled-content style="padding-left:20px; text-indent:-20px; display:block;">Mallorca, Cap de ses Salines from Punta de Mila to Punta de sa Cresta: <italic><tp:taxon-name><tp:taxon-name-part taxon-name-part-type="genus">Crematogaster</tp:taxon-name-part> <tp:taxon-name-part taxon-name-part-type="species">laestrygon</tp:taxon-name-part></tp:taxon-name></italic> Emery, <italic><tp:taxon-name><tp:taxon-name-part taxon-name-part-type="genus">Plagiolepis</tp:taxon-name-part> <tp:taxon-name-part taxon-name-part-type="species">pygmaea</tp:taxon-name-part></tp:taxon-name></italic> (Latreille), <italic><tp:taxon-name><tp:taxon-name-part taxon-name-part-type="genus">Plagiolepis</tp:taxon-name-part> <tp:taxon-name-part taxon-name-part-type="species">schmitzii</tp:taxon-name-part></tp:taxon-name></italic> Forel, <italic><tp:taxon-name><tp:taxon-name-part taxon-name-part-type="genus">Temnothorax</tp:taxon-name-part></tp:taxon-name></italic> sp.;</styled-content></p><p><styled-content style="padding-left:20px; text-indent:-20px; display:block;">Mallorca, Cap de ses Salines from Punta de Mila to Punta Galera: <italic><tp:taxon-name><tp:taxon-name-part taxon-name-part-type="genus">Camponotus</tp:taxon-name-part> <tp:taxon-name-part taxon-name-part-type="species">ruber</tp:taxon-name-part></tp:taxon-name></italic> Emery, <italic><tp:taxon-name><tp:taxon-name-part taxon-name-part-type="genus">Crematogaster</tp:taxon-name-part> <tp:taxon-name-part taxon-name-part-type="species">auberti</tp:taxon-name-part></tp:taxon-name></italic> Emery, <italic><tp:taxon-name><tp:taxon-name-part taxon-name-part-type="genus">Lasius</tp:taxon-name-part> <tp:taxon-name-part taxon-name-part-type="species">lasioides</tp:taxon-name-part></tp:taxon-name></italic> (Emery), <italic><tp:taxon-name><tp:taxon-name-part taxon-name-part-type="genus">Plagiolepis</tp:taxon-name-part> <tp:taxon-name-part taxon-name-part-type="species">pygmaea</tp:taxon-name-part></tp:taxon-name></italic> (Latreille), <italic><tp:taxon-name><tp:taxon-name-part taxon-name-part-type="genus">Plagiolepis</tp:taxon-name-part> <tp:taxon-name-part taxon-name-part-type="species">schmitzii</tp:taxon-name-part></tp:taxon-name></italic> Forel;</styled-content></p><p><styled-content style="padding-left:20px; text-indent:-20px; display:block;">Mallorca, Cala D’Or: <tp:taxon-name><tp:taxon-name-part taxon-name-part-type="genus">Messor</tp:taxon-name-part> <tp:taxon-name-part taxon-name-part-type="uncertainty-rank">cf.</tp:taxon-name-part> <tp:taxon-name-part taxon-name-part-type="species">structor</tp:taxon-name-part></tp:taxon-name>;</styled-content></p><p><styled-content style="padding-left:20px; text-indent:-20px; display:block;">Mallorca, Parc Natural Mondrago: <italic><tp:taxon-name><tp:taxon-name-part taxon-name-part-type="genus">Camponotus</tp:taxon-name-part> <tp:taxon-name-part taxon-name-part-type="species">ruber</tp:taxon-name-part></tp:taxon-name></italic> Emery, <italic><tp:taxon-name><tp:taxon-name-part taxon-name-part-type="genus">Crematogaster</tp:taxon-name-part> <tp:taxon-name-part taxon-name-part-type="species">laestrygon</tp:taxon-name-part></tp:taxon-name></italic> Emery, <italic><tp:taxon-name><tp:taxon-name-part taxon-name-part-type="genus">Linepithema</tp:taxon-name-part> <tp:taxon-name-part taxon-name-part-type="species">humile</tp:taxon-name-part></tp:taxon-name></italic> (Mayr), <italic><tp:taxon-name><tp:taxon-name-part taxon-name-part-type="genus">Messor</tp:taxon-name-part> <tp:taxon-name-part taxon-name-part-type="species">bouvieri</tp:taxon-name-part></tp:taxon-name></italic> Bondroit, <tp:taxon-name><tp:taxon-name-part taxon-name-part-type="genus">Messor</tp:taxon-name-part> <tp:taxon-name-part taxon-name-part-type="uncertainty-rank">cf.</tp:taxon-name-part> <tp:taxon-name-part taxon-name-part-type="species">structor</tp:taxon-name-part></tp:taxon-name>, <italic><tp:taxon-name><tp:taxon-name-part taxon-name-part-type="genus">Plagiolepis</tp:taxon-name-part> <tp:taxon-name-part taxon-name-part-type="species">pygmaea</tp:taxon-name-part></tp:taxon-name></italic> (Latreille);</styled-content></p><p><styled-content style="padding-left:20px; text-indent:-20px; display:block;">Mallorca, Ermita de Betlem n. Arta: <italic><tp:taxon-name><tp:taxon-name-part taxon-name-part-type="genus">Crematogaster</tp:taxon-name-part> <tp:taxon-name-part taxon-name-part-type="species">auberti</tp:taxon-name-part></tp:taxon-name></italic> Emery, <italic><tp:taxon-name><tp:taxon-name-part taxon-name-part-type="genus">Crematogaster</tp:taxon-name-part> <tp:taxon-name-part taxon-name-part-type="species">laestrygon</tp:taxon-name-part></tp:taxon-name></italic> Emery, <italic><tp:taxon-name><tp:taxon-name-part taxon-name-part-type="genus">Crematogaster</tp:taxon-name-part> <tp:taxon-name-part taxon-name-part-type="species">scutellaris</tp:taxon-name-part></tp:taxon-name></italic> (Olivier), <italic><tp:taxon-name><tp:taxon-name-part taxon-name-part-type="genus">Lasius</tp:taxon-name-part> <tp:taxon-name-part taxon-name-part-type="species">grandis</tp:taxon-name-part></tp:taxon-name></italic> Forel, <italic><tp:taxon-name><tp:taxon-name-part taxon-name-part-type="genus">Lasius</tp:taxon-name-part> <tp:taxon-name-part taxon-name-part-type="species">lasioides</tp:taxon-name-part></tp:taxon-name></italic> (Emery), <italic><tp:taxon-name><tp:taxon-name-part taxon-name-part-type="genus">Messor</tp:taxon-name-part> <tp:taxon-name-part taxon-name-part-type="species">bouvieri</tp:taxon-name-part></tp:taxon-name></italic> Bondroit, <italic><tp:taxon-name><tp:taxon-name-part taxon-name-part-type="genus">Pheidole</tp:taxon-name-part> <tp:taxon-name-part taxon-name-part-type="species">pallidula</tp:taxon-name-part></tp:taxon-name></italic> (Nylander), <italic><tp:taxon-name><tp:taxon-name-part taxon-name-part-type="genus">Plagiolepis</tp:taxon-name-part> <tp:taxon-name-part taxon-name-part-type="species">pygmaea</tp:taxon-name-part></tp:taxon-name></italic> (Latreille), <italic><tp:taxon-name><tp:taxon-name-part taxon-name-part-type="genus">Plagiolepis</tp:taxon-name-part> <tp:taxon-name-part taxon-name-part-type="species">xene</tp:taxon-name-part></tp:taxon-name></italic> Stärcke, <italic><tp:taxon-name><tp:taxon-name-part taxon-name-part-type="genus">Tapinoma</tp:taxon-name-part> <tp:taxon-name-part taxon-name-part-type="species">madeirense</tp:taxon-name-part></tp:taxon-name></italic> Forel, <italic><tp:taxon-name><tp:taxon-name-part taxon-name-part-type="genus">Temnothorax</tp:taxon-name-part> <tp:taxon-name-part taxon-name-part-type="species">algiricus</tp:taxon-name-part></tp:taxon-name></italic> Forel, <italic><tp:taxon-name><tp:taxon-name-part taxon-name-part-type="genus">Temnothorax</tp:taxon-name-part> <tp:taxon-name-part taxon-name-part-type="species">recedens</tp:taxon-name-part></tp:taxon-name></italic> (Nylander);</styled-content></p><p><styled-content style="padding-left:20px; text-indent:-20px; display:block;">Mallorca, Colonia Sant Jordi: <italic><tp:taxon-name><tp:taxon-name-part taxon-name-part-type="genus">Linepithema</tp:taxon-name-part> <tp:taxon-name-part taxon-name-part-type="species">humile</tp:taxon-name-part></tp:taxon-name></italic> (Mayr), <italic><tp:taxon-name><tp:taxon-name-part taxon-name-part-type="genus">Messor</tp:taxon-name-part> <tp:taxon-name-part taxon-name-part-type="species">bouvieri</tp:taxon-name-part></tp:taxon-name></italic> Bondroit, <tp:taxon-name><tp:taxon-name-part taxon-name-part-type="genus">Messor</tp:taxon-name-part> <tp:taxon-name-part taxon-name-part-type="uncertainty-rank">cf.</tp:taxon-name-part> <tp:taxon-name-part taxon-name-part-type="species">structor</tp:taxon-name-part></tp:taxon-name>, <italic><tp:taxon-name><tp:taxon-name-part taxon-name-part-type="genus">Monomorium</tp:taxon-name-part> <tp:taxon-name-part taxon-name-part-type="species">salomonis</tp:taxon-name-part></tp:taxon-name></italic> (Linnaeus), <italic><tp:taxon-name><tp:taxon-name-part taxon-name-part-type="genus">Temnothorax</tp:taxon-name-part></tp:taxon-name></italic> sp.;</styled-content></p><p><styled-content style="padding-left:20px; text-indent:-20px; display:block;">Andalucia, road Ojén-Refugio de Juanar: <italic><tp:taxon-name><tp:taxon-name-part taxon-name-part-type="genus">Aphaenogaster</tp:taxon-name-part> <tp:taxon-name-part taxon-name-part-type="species">gibbosa</tp:taxon-name-part></tp:taxon-name></italic> (Latreille), <italic><tp:taxon-name><tp:taxon-name-part taxon-name-part-type="genus">Camponotus</tp:taxon-name-part> <tp:taxon-name-part taxon-name-part-type="species">foreli</tp:taxon-name-part></tp:taxon-name></italic> Emery, <italic><tp:taxon-name><tp:taxon-name-part taxon-name-part-type="genus">Camponotus</tp:taxon-name-part> <tp:taxon-name-part taxon-name-part-type="species">pilicornis</tp:taxon-name-part></tp:taxon-name></italic> (Roger), <italic><tp:taxon-name><tp:taxon-name-part taxon-name-part-type="genus">Iberoformica</tp:taxon-name-part> <tp:taxon-name-part taxon-name-part-type="species">subrufa</tp:taxon-name-part></tp:taxon-name></italic> (Roger), <italic><tp:taxon-name><tp:taxon-name-part taxon-name-part-type="genus">Plagiolepis</tp:taxon-name-part> <tp:taxon-name-part taxon-name-part-type="species">schmitzii</tp:taxon-name-part></tp:taxon-name></italic> Forel, <italic><tp:taxon-name><tp:taxon-name-part taxon-name-part-type="genus">Tapinoma</tp:taxon-name-part> <tp:taxon-name-part taxon-name-part-type="species">nigerrimum</tp:taxon-name-part></tp:taxon-name></italic> (Nylander);</styled-content></p><p><styled-content style="padding-left:20px; text-indent:-20px; display:block;">Andalucia, road Marbella-Istán: <italic><tp:taxon-name><tp:taxon-name-part taxon-name-part-type="genus">Camponotus</tp:taxon-name-part> <tp:taxon-name-part taxon-name-part-type="species">foreli</tp:taxon-name-part></tp:taxon-name></italic> Emery, <italic><tp:taxon-name><tp:taxon-name-part taxon-name-part-type="genus">Crematogaster</tp:taxon-name-part> <tp:taxon-name-part taxon-name-part-type="species">auberti</tp:taxon-name-part></tp:taxon-name></italic> Emery, <italic><tp:taxon-name><tp:taxon-name-part taxon-name-part-type="genus">Crematogaster</tp:taxon-name-part> <tp:taxon-name-part taxon-name-part-type="species">sordidula</tp:taxon-name-part></tp:taxon-name></italic> (Nylander), <italic><tp:taxon-name><tp:taxon-name-part taxon-name-part-type="genus">Iberoformica</tp:taxon-name-part> <tp:taxon-name-part taxon-name-part-type="species">subrufa</tp:taxon-name-part></tp:taxon-name></italic> (Roger), <italic><tp:taxon-name><tp:taxon-name-part taxon-name-part-type="genus">Monomorium</tp:taxon-name-part> <tp:taxon-name-part taxon-name-part-type="species">salomonis</tp:taxon-name-part></tp:taxon-name></italic> (Linnaeus), <italic><tp:taxon-name><tp:taxon-name-part taxon-name-part-type="genus">Plagiolepis</tp:taxon-name-part> <tp:taxon-name-part taxon-name-part-type="species">schmitzii</tp:taxon-name-part></tp:taxon-name></italic> Forel;</styled-content></p><!--PageBreak--><p><styled-content style="padding-left:20px; text-indent:-20px; display:block;">Andalucia, nr. Getares: <italic><tp:taxon-name><tp:taxon-name-part taxon-name-part-type="genus">Anochetus</tp:taxon-name-part> <tp:taxon-name-part taxon-name-part-type="species">ghilianii</tp:taxon-name-part></tp:taxon-name></italic> (Spinola), <italic><tp:taxon-name><tp:taxon-name-part taxon-name-part-type="genus">Camponotus</tp:taxon-name-part> <tp:taxon-name-part taxon-name-part-type="species">barbaricus</tp:taxon-name-part></tp:taxon-name></italic> Emery, <italic><tp:taxon-name><tp:taxon-name-part taxon-name-part-type="genus">Crematogaster</tp:taxon-name-part> <tp:taxon-name-part taxon-name-part-type="species">auberti</tp:taxon-name-part></tp:taxon-name></italic> Emery, <italic><tp:taxon-name><tp:taxon-name-part taxon-name-part-type="genus">Goniomma</tp:taxon-name-part> <tp:taxon-name-part taxon-name-part-type="species">hispanicum</tp:taxon-name-part></tp:taxon-name></italic> (André), <italic><tp:taxon-name><tp:taxon-name-part taxon-name-part-type="genus">Messor</tp:taxon-name-part> <tp:taxon-name-part taxon-name-part-type="species">barbarus</tp:taxon-name-part></tp:taxon-name></italic> (Linnaeus), <italic><tp:taxon-name><tp:taxon-name-part taxon-name-part-type="genus">Tapinoma</tp:taxon-name-part> <tp:taxon-name-part taxon-name-part-type="species">nigerrimum</tp:taxon-name-part></tp:taxon-name></italic> (Nylander), <tp:taxon-name><tp:taxon-name-part taxon-name-part-type="genus">Temnothorax</tp:taxon-name-part> <tp:taxon-name-part taxon-name-part-type="uncertainty-rank">cf.</tp:taxon-name-part> <tp:taxon-name-part taxon-name-part-type="species">flavispinus</tp:taxon-name-part></tp:taxon-name>;</styled-content></p><p><styled-content style="padding-left:20px; text-indent:-20px; display:block;">Andalucia, road Tarifa-El Bujeo: <italic><tp:taxon-name><tp:taxon-name-part taxon-name-part-type="genus">Anochetus</tp:taxon-name-part> <tp:taxon-name-part taxon-name-part-type="species">ghilianii</tp:taxon-name-part></tp:taxon-name></italic> (Spinola), <italic><tp:taxon-name><tp:taxon-name-part taxon-name-part-type="genus">Aphaenogaster</tp:taxon-name-part> <tp:taxon-name-part taxon-name-part-type="species">senilis</tp:taxon-name-part></tp:taxon-name></italic> Mayr, <italic><tp:taxon-name><tp:taxon-name-part taxon-name-part-type="genus">Camponotus</tp:taxon-name-part> <tp:taxon-name-part taxon-name-part-type="species">barbaricus</tp:taxon-name-part></tp:taxon-name></italic> Emery, <italic><tp:taxon-name><tp:taxon-name-part taxon-name-part-type="genus">Camponotus</tp:taxon-name-part> <tp:taxon-name-part taxon-name-part-type="species">gestroi</tp:taxon-name-part></tp:taxon-name></italic>, <italic><tp:taxon-name><tp:taxon-name-part taxon-name-part-type="genus">Messor</tp:taxon-name-part> <tp:taxon-name-part taxon-name-part-type="species">barbarus</tp:taxon-name-part></tp:taxon-name></italic> (Linnaeus), <italic><tp:taxon-name><tp:taxon-name-part taxon-name-part-type="genus">Pheidole</tp:taxon-name-part> <tp:taxon-name-part taxon-name-part-type="species">pallidula</tp:taxon-name-part></tp:taxon-name></italic> (Nylander), <italic><tp:taxon-name><tp:taxon-name-part taxon-name-part-type="genus">Tapinoma</tp:taxon-name-part> <tp:taxon-name-part taxon-name-part-type="species">nigerrimum</tp:taxon-name-part></tp:taxon-name></italic> (Nylander), <tp:taxon-name><tp:taxon-name-part taxon-name-part-type="genus">Temnothorax</tp:taxon-name-part> <tp:taxon-name-part taxon-name-part-type="uncertainty-rank">cf.</tp:taxon-name-part> <tp:taxon-name-part taxon-name-part-type="species">flavispinus</tp:taxon-name-part></tp:taxon-name>;</styled-content></p><p><styled-content style="padding-left:20px; text-indent:-20px; display:block;">Andalucia, Venta de Ojén: <italic><tp:taxon-name><tp:taxon-name-part taxon-name-part-type="genus">Camponotus</tp:taxon-name-part> <tp:taxon-name-part taxon-name-part-type="species">cruentatus</tp:taxon-name-part></tp:taxon-name></italic> (Latreille), <italic><tp:taxon-name><tp:taxon-name-part taxon-name-part-type="genus">Cataglyphis</tp:taxon-name-part> <tp:taxon-name-part taxon-name-part-type="species">iberica</tp:taxon-name-part></tp:taxon-name></italic> (Emery), <tp:taxon-name><tp:taxon-name-part taxon-name-part-type="genus">Temnothorax</tp:taxon-name-part> <tp:taxon-name-part taxon-name-part-type="uncertainty-rank">cf.</tp:taxon-name-part> <tp:taxon-name-part taxon-name-part-type="species">luteus</tp:taxon-name-part></tp:taxon-name>;</styled-content></p><p><styled-content style="padding-left:20px; text-indent:-20px; display:block;">Calabria, Scalea city-castle hill: <italic><tp:taxon-name><tp:taxon-name-part taxon-name-part-type="genus">Aphaenogaster</tp:taxon-name-part> <tp:taxon-name-part taxon-name-part-type="species">campana</tp:taxon-name-part></tp:taxon-name></italic> Emery, <italic><tp:taxon-name><tp:taxon-name-part taxon-name-part-type="genus">Camponotus</tp:taxon-name-part> <tp:taxon-name-part taxon-name-part-type="species">piceus</tp:taxon-name-part></tp:taxon-name></italic> (Leach), <italic><tp:taxon-name><tp:taxon-name-part taxon-name-part-type="genus">Hypoponera</tp:taxon-name-part> <tp:taxon-name-part taxon-name-part-type="species">eduardi</tp:taxon-name-part></tp:taxon-name></italic> (Forel), <italic><tp:taxon-name><tp:taxon-name-part taxon-name-part-type="genus">Lasius</tp:taxon-name-part> <tp:taxon-name-part taxon-name-part-type="species">emarginatus</tp:taxon-name-part></tp:taxon-name></italic> (Olivier), <italic><tp:taxon-name><tp:taxon-name-part taxon-name-part-type="genus">Lepisiota</tp:taxon-name-part> <tp:taxon-name-part taxon-name-part-type="species">frauenfeldi</tp:taxon-name-part></tp:taxon-name></italic> (Mayr), <italic><tp:taxon-name><tp:taxon-name-part taxon-name-part-type="genus">Linepithema</tp:taxon-name-part> <tp:taxon-name-part taxon-name-part-type="species">humile</tp:taxon-name-part></tp:taxon-name></italic> (Mayr), <italic><tp:taxon-name><tp:taxon-name-part taxon-name-part-type="genus">Messor</tp:taxon-name-part> <tp:taxon-name-part taxon-name-part-type="species">capitatus</tp:taxon-name-part></tp:taxon-name></italic> (Latreille), <italic><tp:taxon-name><tp:taxon-name-part taxon-name-part-type="genus">Messor</tp:taxon-name-part> <tp:taxon-name-part taxon-name-part-type="species">wasmanni</tp:taxon-name-part></tp:taxon-name></italic> Krausse, <italic><tp:taxon-name><tp:taxon-name-part taxon-name-part-type="genus">Pheidole</tp:taxon-name-part> <tp:taxon-name-part taxon-name-part-type="species">pallidula</tp:taxon-name-part></tp:taxon-name></italic> (Nylander), <italic><tp:taxon-name><tp:taxon-name-part taxon-name-part-type="genus">Plagiolepis</tp:taxon-name-part> <tp:taxon-name-part taxon-name-part-type="species">taurica</tp:taxon-name-part></tp:taxon-name></italic> Santschi, <italic><tp:taxon-name><tp:taxon-name-part taxon-name-part-type="genus">Tapinoma</tp:taxon-name-part> <tp:taxon-name-part taxon-name-part-type="species">nigerrimum</tp:taxon-name-part></tp:taxon-name></italic> (Nylander);</styled-content></p><p><styled-content style="padding-left:20px; text-indent:-20px; display:block;">Calabria, n. Grisolia loc. 2: <italic><tp:taxon-name><tp:taxon-name-part taxon-name-part-type="genus">Aphaenogaster</tp:taxon-name-part> <tp:taxon-name-part taxon-name-part-type="species">campana</tp:taxon-name-part></tp:taxon-name></italic> Emery, <italic><tp:taxon-name><tp:taxon-name-part taxon-name-part-type="genus">Bothriomyrmex</tp:taxon-name-part> <tp:taxon-name-part taxon-name-part-type="species">communistus</tp:taxon-name-part></tp:taxon-name></italic> Santschi, <italic><tp:taxon-name><tp:taxon-name-part taxon-name-part-type="genus">Camponotus</tp:taxon-name-part> <tp:taxon-name-part taxon-name-part-type="species">aethiops</tp:taxon-name-part></tp:taxon-name></italic> (Latreille), <italic><tp:taxon-name><tp:taxon-name-part taxon-name-part-type="genus">Camponotus</tp:taxon-name-part> <tp:taxon-name-part taxon-name-part-type="species">lateralis</tp:taxon-name-part></tp:taxon-name></italic> (Olivier), <italic><tp:taxon-name><tp:taxon-name-part taxon-name-part-type="genus">Camponotus</tp:taxon-name-part> <tp:taxon-name-part taxon-name-part-type="species">piceus</tp:taxon-name-part></tp:taxon-name></italic> (Leach), <italic><tp:taxon-name><tp:taxon-name-part taxon-name-part-type="genus">Crematogaster</tp:taxon-name-part> <tp:taxon-name-part taxon-name-part-type="species">scutellaris</tp:taxon-name-part></tp:taxon-name></italic> (Olivier), <italic><tp:taxon-name><tp:taxon-name-part taxon-name-part-type="genus">Lasius</tp:taxon-name-part> <tp:taxon-name-part taxon-name-part-type="species">emarginatus</tp:taxon-name-part></tp:taxon-name></italic> (Olivier), <italic><tp:taxon-name><tp:taxon-name-part taxon-name-part-type="genus">Lasius</tp:taxon-name-part> <tp:taxon-name-part taxon-name-part-type="species">myops</tp:taxon-name-part></tp:taxon-name></italic> Forel, <italic><tp:taxon-name><tp:taxon-name-part taxon-name-part-type="genus">Messor</tp:taxon-name-part> <tp:taxon-name-part taxon-name-part-type="species">capitatus</tp:taxon-name-part></tp:taxon-name></italic> (Latreille), <italic><tp:taxon-name><tp:taxon-name-part taxon-name-part-type="genus">Pheidole</tp:taxon-name-part> <tp:taxon-name-part taxon-name-part-type="species">pallidula</tp:taxon-name-part></tp:taxon-name></italic> (Nylander), <italic><tp:taxon-name><tp:taxon-name-part taxon-name-part-type="genus">Plagiolepis</tp:taxon-name-part> <tp:taxon-name-part taxon-name-part-type="species">pygmaea</tp:taxon-name-part></tp:taxon-name></italic> (Latreille), <italic><tp:taxon-name><tp:taxon-name-part taxon-name-part-type="genus">Plagiolepis</tp:taxon-name-part> <tp:taxon-name-part taxon-name-part-type="species">xene</tp:taxon-name-part></tp:taxon-name></italic> Stärcke, <italic><tp:taxon-name><tp:taxon-name-part taxon-name-part-type="genus">Solenopsis</tp:taxon-name-part> <tp:taxon-name-part taxon-name-part-type="species">fugax</tp:taxon-name-part></tp:taxon-name></italic> Latreille, <italic><tp:taxon-name><tp:taxon-name-part taxon-name-part-type="genus">Temnothorax</tp:taxon-name-part> <tp:taxon-name-part taxon-name-part-type="species">exilis</tp:taxon-name-part></tp:taxon-name></italic> (Emery), <italic><tp:taxon-name><tp:taxon-name-part taxon-name-part-type="genus">Temnothorax</tp:taxon-name-part> <tp:taxon-name-part taxon-name-part-type="species">flavicornis</tp:taxon-name-part></tp:taxon-name></italic> (Emery), <italic><tp:taxon-name><tp:taxon-name-part taxon-name-part-type="genus">Temnothorax</tp:taxon-name-part> <tp:taxon-name-part taxon-name-part-type="species">leviceps</tp:taxon-name-part></tp:taxon-name></italic> (Emery);</styled-content></p><p><styled-content style="padding-left:20px; text-indent:-20px; display:block;">Calabria, n. Papasidero loc. 1: <italic><tp:taxon-name><tp:taxon-name-part taxon-name-part-type="genus">Aphaenogaster</tp:taxon-name-part> <tp:taxon-name-part taxon-name-part-type="species">campana</tp:taxon-name-part></tp:taxon-name></italic> Emery, <italic><tp:taxon-name><tp:taxon-name-part taxon-name-part-type="genus">Camponotus</tp:taxon-name-part> <tp:taxon-name-part taxon-name-part-type="species">aethiops</tp:taxon-name-part></tp:taxon-name></italic> (Latreille), <italic><tp:taxon-name><tp:taxon-name-part taxon-name-part-type="genus">Camponotus</tp:taxon-name-part> <tp:taxon-name-part taxon-name-part-type="species">dalmaticus</tp:taxon-name-part></tp:taxon-name></italic> (Nylander), <italic><tp:taxon-name><tp:taxon-name-part taxon-name-part-type="genus">Camponotus</tp:taxon-name-part> <tp:taxon-name-part taxon-name-part-type="species">lateralis</tp:taxon-name-part></tp:taxon-name></italic> (Olivier), <italic><tp:taxon-name><tp:taxon-name-part taxon-name-part-type="genus">Camponotus</tp:taxon-name-part> <tp:taxon-name-part taxon-name-part-type="species">nylanderi</tp:taxon-name-part></tp:taxon-name></italic> Emery, <italic><tp:taxon-name><tp:taxon-name-part taxon-name-part-type="genus">Crematogaster</tp:taxon-name-part> <tp:taxon-name-part taxon-name-part-type="species">scutellaris</tp:taxon-name-part></tp:taxon-name></italic> (Olivier), <italic><tp:taxon-name><tp:taxon-name-part taxon-name-part-type="genus">Crematogaster</tp:taxon-name-part> <tp:taxon-name-part taxon-name-part-type="species">sordidula</tp:taxon-name-part></tp:taxon-name></italic> (Nylander), <italic><tp:taxon-name><tp:taxon-name-part taxon-name-part-type="genus">Lasius</tp:taxon-name-part> <tp:taxon-name-part taxon-name-part-type="species">emarginatus</tp:taxon-name-part></tp:taxon-name></italic> (Olivier), <italic><tp:taxon-name><tp:taxon-name-part taxon-name-part-type="genus">Messor</tp:taxon-name-part> <tp:taxon-name-part taxon-name-part-type="species">capitatus</tp:taxon-name-part></tp:taxon-name></italic> (Latreille), <italic><tp:taxon-name><tp:taxon-name-part taxon-name-part-type="genus">Messor</tp:taxon-name-part> <tp:taxon-name-part taxon-name-part-type="species">wasmanni</tp:taxon-name-part></tp:taxon-name></italic> Krausse, <italic><tp:taxon-name><tp:taxon-name-part taxon-name-part-type="genus">Pheidole</tp:taxon-name-part> <tp:taxon-name-part taxon-name-part-type="species">pallidula</tp:taxon-name-part></tp:taxon-name></italic> (Nylander), <italic><tp:taxon-name><tp:taxon-name-part taxon-name-part-type="genus">Plagiolepis</tp:taxon-name-part> <tp:taxon-name-part taxon-name-part-type="species">pygmaea</tp:taxon-name-part></tp:taxon-name></italic> (Latreille), <italic><tp:taxon-name><tp:taxon-name-part taxon-name-part-type="genus">Temnothorax</tp:taxon-name-part> <tp:taxon-name-part taxon-name-part-type="species">flavicornis</tp:taxon-name-part></tp:taxon-name></italic> (Emery), <italic><tp:taxon-name><tp:taxon-name-part taxon-name-part-type="genus">Temnothorax</tp:taxon-name-part> <tp:taxon-name-part taxon-name-part-type="species">leviceps</tp:taxon-name-part></tp:taxon-name></italic> (Emery), <italic><tp:taxon-name><tp:taxon-name-part taxon-name-part-type="genus">Temnothorax</tp:taxon-name-part> <tp:taxon-name-part taxon-name-part-type="species">recedens</tp:taxon-name-part></tp:taxon-name></italic> (Nylander);</styled-content></p><p><styled-content style="padding-left:20px; text-indent:-20px; display:block;">Calabria, n. Tortora: <italic><tp:taxon-name><tp:taxon-name-part taxon-name-part-type="genus">Aphaenogaster</tp:taxon-name-part> <tp:taxon-name-part taxon-name-part-type="species">campana</tp:taxon-name-part></tp:taxon-name></italic> Emery, <italic><tp:taxon-name><tp:taxon-name-part taxon-name-part-type="genus">Camponotus</tp:taxon-name-part> <tp:taxon-name-part taxon-name-part-type="species">lateralis</tp:taxon-name-part></tp:taxon-name></italic> (Olivier), <italic><tp:taxon-name><tp:taxon-name-part taxon-name-part-type="genus">Camponotus</tp:taxon-name-part> <tp:taxon-name-part taxon-name-part-type="species">nylanderi</tp:taxon-name-part></tp:taxon-name></italic> Emery, <italic><tp:taxon-name><tp:taxon-name-part taxon-name-part-type="genus">Crematogaster</tp:taxon-name-part> <tp:taxon-name-part taxon-name-part-type="species">scutellaris</tp:taxon-name-part></tp:taxon-name></italic> (Olivier), <italic><tp:taxon-name><tp:taxon-name-part taxon-name-part-type="genus">Lasius</tp:taxon-name-part> <tp:taxon-name-part taxon-name-part-type="species">emarginatus</tp:taxon-name-part></tp:taxon-name></italic> (Olivier), <italic><tp:taxon-name><tp:taxon-name-part taxon-name-part-type="genus">Lasius</tp:taxon-name-part> <tp:taxon-name-part taxon-name-part-type="species">myops</tp:taxon-name-part></tp:taxon-name></italic> Forel, <italic><tp:taxon-name><tp:taxon-name-part taxon-name-part-type="genus">Messor</tp:taxon-name-part> <tp:taxon-name-part taxon-name-part-type="species">wasmanni</tp:taxon-name-part></tp:taxon-name></italic> Krausse, <italic><tp:taxon-name><tp:taxon-name-part taxon-name-part-type="genus">Pheidole</tp:taxon-name-part> <tp:taxon-name-part taxon-name-part-type="species">pallidula</tp:taxon-name-part></tp:taxon-name></italic> (Nylander), <italic><tp:taxon-name><tp:taxon-name-part taxon-name-part-type="genus">Plagiolepis</tp:taxon-name-part> <tp:taxon-name-part taxon-name-part-type="species">pygmaea</tp:taxon-name-part></tp:taxon-name></italic> (Latreille), <italic><tp:taxon-name><tp:taxon-name-part taxon-name-part-type="genus">Temnothorax</tp:taxon-name-part> <tp:taxon-name-part taxon-name-part-type="species">leviceps</tp:taxon-name-part></tp:taxon-name></italic> (Emery), <italic><tp:taxon-name><tp:taxon-name-part taxon-name-part-type="genus">Temnothorax</tp:taxon-name-part> <tp:taxon-name-part taxon-name-part-type="species">lichtensteini</tp:taxon-name-part></tp:taxon-name></italic> (Bondroit), <italic><tp:taxon-name><tp:taxon-name-part taxon-name-part-type="genus">Temnothorax</tp:taxon-name-part> <tp:taxon-name-part taxon-name-part-type="species">recedens</tp:taxon-name-part></tp:taxon-name></italic> (Nylander).</styled-content></p><fig id="F9" position="float" orientation="portrait"><label>Figure 20.</label><caption><p><italic><tp:taxon-name><tp:taxon-name-part taxon-name-part-type="genus">Tetramorium</tp:taxon-name-part> <tp:taxon-name-part taxon-name-part-type="species">semilaeve</tp:taxon-name-part></tp:taxon-name></italic> André, revised localities.</p></caption><graphic xmlns:xlink="http://www.w3.org/1999/xlink" xlink:href="zookeys-512-039-g009.jpg" position="float" orientation="portrait" xlink:type="simple" id="oo_46578.jpg"/></fig></tp:treatment-sec><ref-list><ref id="B16"><mixed-citation xmlns:xlink="http://www.w3.org/1999/xlink" xlink:type="simple"><person-group><name name-style="western"><surname>Dalla Torre</surname><given-names>KW</given-names></name></person-group> (<year>1893</year>) <source>Catalogus Hymenopterorum hucusque descriptorum systematicus et synonymicus. Vol. 7. <tp:taxon-name><tp:taxon-name-part taxon-name-part-type="family">Formicidae</tp:taxon-name-part></tp:taxon-name> (Heterogyna)</source>. <publisher-name>W. Engelmann</publisher-name>, <publisher-loc>Leipzig</publisher-loc>, <size units="page">289 pp</size>. </mixed-citation></ref><ref id="B5"><mixed-citation xmlns:xlink="http://www.w3.org/1999/xlink" xlink:type="simple"><person-group><name name-style="western"><surname>Bondroit</surname><given-names>J</given-names></name></person-group> (<year>1918</year>) <article-title>Les fourmis de France &amp; de Belgique.</article-title> <source>Annales de la Société Entomologique de France</source> <volume>87</volume>: <fpage>1</fpage>–<lpage>174</lpage>. </mixed-citation></ref><ref id="B34"><mixed-citation xmlns:xlink="http://www.w3.org/1999/xlink" xlink:type="simple"><person-group><name name-style="western"><surname>Müller</surname><given-names>G</given-names></name></person-group> (<year>1923</year>) <article-title>Le formiche della Venezia Guilia e della Dalmazia.</article-title> <source>Bollettino della Società Adriatica di Scienze Naturali in Trieste</source> <volume>28</volume>: <fpage>11</fpage>–<lpage>180</lpage>. </mixed-citation></ref><ref id="B41"><mixed-citation xmlns:xlink="http://www.w3.org/1999/xlink" xlink:type="simple"><person-group><name name-style="western"><surname>Santschi</surname><given-names>F</given-names></name></person-group> (<year>1927</year>) <article-title>A propos du <italic><tp:taxon-name><tp:taxon-name-part taxon-name-part-type="genus">Tetramorium</tp:taxon-name-part> <tp:taxon-name-part taxon-name-part-type="species">caespitum</tp:taxon-name-part></tp:taxon-name></italic> L.</article-title> <source>Folia Myrmecologica et Termitologica</source> <volume>1</volume>: <fpage>52</fpage>–<lpage>58</lpage>. </mixed-citation></ref><ref id="B25"><mixed-citation xmlns:xlink="http://www.w3.org/1999/xlink" xlink:type="simple"><person-group><name name-style="western"><surname>Forel</surname><given-names>A</given-names></name></person-group> (<year>1902</year>) <article-title>Les fourmis du Sahara algérien récoltées par M. le Professeur A. Lameere &amp; le Dr. A. Diehl.</article-title> <source>Annales de la Société Entomologique de Belgique</source> <volume>46</volume>: <fpage>147</fpage>–<lpage>158</lpage>. </mixed-citation></ref><ref id="B18"><mixed-citation xmlns:xlink="http://www.w3.org/1999/xlink" xlink:type="simple"><person-group><name name-style="western"><surname>Emery</surname><given-names>C</given-names></name></person-group> (<year>1909</year>) <article-title>Beiträge zur Monographie der Formiciden des paläarktischen Faunengebietes. (Hym.) Teil IX.</article-title> <source>Deutsche Entomologische Zeitschrift</source> <volume>1909</volume>: <fpage>695</fpage>–<lpage>712</lpage>. </mixed-citation></ref><ref id="B29"><mixed-citation xmlns:xlink="http://www.w3.org/1999/xlink" xlink:type="simple"><person-group><name name-style="western"><surname>Menozzi</surname><given-names>C</given-names></name></person-group> (<year>1926</year>) <article-title>Zur Kenntnis der Ameisenfauna der Balearen.</article-title> <source>Zoologischer Anzeiger</source> <volume>66</volume>: <fpage>180</fpage>–<lpage>182</lpage>. </mixed-citation></ref><ref id="B37"><mixed-citation xmlns:xlink="http://www.w3.org/1999/xlink" xlink:type="simple"><person-group><name name-style="western"><surname>Sanetra</surname><given-names>M</given-names></name><name name-style="western"><surname>Güsten</surname><given-names>R</given-names></name><name name-style="western"><surname>Schulz</surname><given-names>A</given-names></name></person-group> (<year>1999</year>) <article-title>On the taxonomy and distribution of Italian <italic><tp:taxon-name><tp:taxon-name-part taxon-name-part-type="genus">Tetramorium</tp:taxon-name-part></tp:taxon-name></italic> species and their social parasites (<tp:taxon-name><tp:taxon-name-part taxon-name-part-type="order">Hymenoptera</tp:taxon-name-part></tp:taxon-name> <tp:taxon-name><tp:taxon-name-part taxon-name-part-type="family">Formicidae</tp:taxon-name-part></tp:taxon-name>).</article-title> <source>Memorie della Societa Entomologica Italiana</source> <volume>77</volume>: <fpage>317</fpage>–<lpage>357</lpage>. </mixed-citation></ref></ref-list></tp:taxon-treatment>
